# Supplementary material for: Synthesis of a Novel Zwitterionic Hypercrosslinked Polymer for Highly Efficient Iodine Capture from Water
Source: Polymers (Basel). 2024 Oct 9;16(19):2846. doi: 10.3390/polym16192846 (PMC11478924; doi:10.3390/polym16192846)
Supplement: Supplementary file 1 [file polymers-16-02846-s001.zip]

Archive with 1 entries (1 files):
- polymers-3127560-supplementary.pdf
